# Supplementary material for: Aspergillus Section Fumigati in Firefighter Headquarters
Source: Microorganisms. 2021 Oct 7;9(10):2112. doi: 10.3390/microorganisms9102112 (PMC8541501; doi:10.3390/microorganisms9102112)
Supplement: Supplementary file 1 [file microorganisms-09-02112-s001.zip]

Archive with 1 entries (1 files):
- microorganisms-1378941-supplementary.pdf
